# Supplementary material for: Genomic Insights Into the Mechanism of Carbapenem Resistance Dissemination in Enterobacterales From a Tertiary Public Heath Setting in South Asia
Source: Clin Infect Dis. 2022 Apr 27;76(1):119–33. doi: 10.1093/cid/ciac287 (PMC9825829; doi:10.1093/cid/ciac287)
Supplement: ciac287_Supplementary_Data [file ciac287_supplementary_data.zip]

Archive with 16 entries (16 files):
- 03_DMCH_paper_supplementary_Table_clean_04032022.docx
- 05_Supplementary method_clean_04032022.docx
- Supplementary Figure 1.tif
- Supplementary Figure 10.tif
- Supplementary Figure 11.tif
- Supplementary Figure 12.tif
- Supplementary Figure 13.tif
- Supplementary Figure 14.tif
- Supplementary Figure 2.tif
- Supplementary Figure 3.tif
- Supplementary Figure 4.tif
- Supplementary Figure 5.tif
- Supplementary Figure 6.tif
- Supplementary Figure 7.tif
- Supplementary Figure 8.tif
- Supplementary Figure 9.tif
